# Supplementary material for: An Ethanol Extract of Coptidis rhizoma Induces Apoptotic Cell Death in Induced Pluripotent Stem Cells and Suppresses Teratoma Formation
Source: Nutrients. 2023 May 18;15(10):2364. doi: 10.3390/nu15102364 (PMC10221726; doi:10.3390/nu15102364)
Supplement: Supplementary file 1 [file nutrients-15-02364-s001.zip]

Archive with 3 entries (3 files):
- Supplementary Figure S1, S2, S3, S4.pdf
- Supplementary Table S1, S2.pdf
- Table 1, 2, 3.pdf
